# Supplementary material for: Marine phytoplankton impose strong selective pressures on in vitro microbiome assembly, but drift is the dominant process
Source: ISME Commun. 2025 Jan 6;5(1):ycaf001. doi: 10.1093/ismeco/ycaf001 (PMC11843096; doi:10.1093/ismeco/ycaf001)
Supplement: Tables_ycaf001 [file tables_ycaf001.xlsx]

## Sheet: Table S1
Table S1 Kruskall-Wallis significance testing for shifts in community composition at different growth phases based on culture type.
Class	Statistic	p	p.adj	Stage
Babeliae	3919377	0.0477	0.664677	Lag
Oligoflexia	4171483	0.0411	0.664677	Lag
Babeliae	6089424	0.0136	0.80848	Lag
Babeliae	4926184	0.0265	0.567467	Lag
Bacteroidia	5572586	0.0182	0.567467	Lag
Gammaproteobacteria	4915542	0.0266	0.567467	Lag
Bacteroidia	601892	0.0142	0.4189	Lag
Gammaproteobacteria	1237739	0.000435	0.025665	Lag
Bacteroidia	536238	0.0206	0.116733	Exponential
Campylobacteria	8219949	0.00414	0.03519	Exponential
Gammaproteobacteria	9369755	0.00221	0.03519	Exponential
Campylobacteria	4540364	0.0331	0.2648	Exponential
Gammaproteobacteria	7189645	0.00733	0.11728	Exponential
Campylobacteria	4849189	0.0277	0.23545	Exponential
Gammaproteobacteria	7421335	0.00645	0.10965	Exponential
Babeliae	5190628	0.0227	0.166467	Exponential
Campylobacteria	7228927	0.00717	0.07887	Exponential
Gammaproteobacteria	7606152	0.00582	0.07887	Exponential
Gracilibacteria	4056161	0.044	0.242	Exponential
Alphaproteobacteria	2025914	6.76e-06	0.000108	Stationary
Alphaproteobacteria	2186534	2.92e-06	5.26e-05	Stationary
Bacteroidia	1702046	3.7e-05	0.000333	Stationary
Alphaproteobacteria	2073181	5.28e-06	4.75e-05	Stationary
Bacteroidia	3105888	2.5e-08	4.5e-07	Stationary
Bacteroidia	233727	1.33e-06	2.66e-05	Stationary
Alphaproteobacteria	1292154	0.000325	0.003329	Death
Bacteroidia	5005933	0.0253	0.092767	Death
Gammaproteobacteria	1617126	5.79e-05	0.001274	Death
OM190	1229765	0.000454	0.003329	Death
Phycisphaerae	6036303	0.014	0.0616	Death
Planctomycetes	691444	0.00855	0.047025	Death
Alphaproteobacteria	1559292	7.85e-05	0.001388	Death
Cyanobacteriia	9345291	0.00224	0.0112	Death
Gammaproteobacteria	1269289	0.000367	0.002294	Death
OM190	1493313	0.000111	0.001388	Death
Phycisphaerae	1296805	0.000317	0.002294	Death
Alphaproteobacteria	514963	7.17e-13	1.65e-11	Death
Bacteroidia	8220955	0.00414	0.01587	Death
Gammaproteobacteria	1213577	0.000495	0.002846	Death
OM190	1493313	0.000111	0.001277	Death
Phycisphaerae	1041409	0.00125	0.00575	Death
Planctomycetes	1315013	0.000287	0.0022	Death
Rhodothermia	5095464	0.024	0.078857	Death
Alphaproteobacteria	25607	4.19e-07	1.01e-05	Death
Bacteroidia	7652791	0.00567	0.02268	Death
Gammaproteobacteria	9764715	0.00178	0.008544	Death
OM190	1493313	0.000111	0.001332	Death
Phycisphaerae	1296805	0.000317	0.002536	Death
Planctomycetes	1082143	0.001	0.006	Death
